# Supplementary material for: The effect of a long-term treatment with cannabidiol-rich hemp extract oil on the adenosinergic system of the zucker diabetic fatty (ZDF) rat atrium
Source: Front Pharmacol. 2022 Dec 15;13:1043275. doi: 10.3389/fphar.2022.1043275 (PMC9797669; doi:10.3389/fphar.2022.1043275)
Supplement: Supplementary file 1 [file Table1.XLS]

## Sheet: CPA data
log[CPA]	Lean								Ob								Ob+CBD
-10	7.14	0	5.18	0	0	2.87	5.95	1.49	9.78	4.62	4.78	0					2.75	0	2.41	4.44	2.22	2.49
-9	10.71	14.69	12.95	0	2.51	8.62	13.51	15.61	31.52	10.98	8.7	20.69					12.55	0	3.61	13.33	8.33	4.98
-8	17.86	25.99	31.61	21.37	25.13	23.56	27.57	30.48	41.3	28.9	24.78	40.28					30.2	12.4	12.65	21.37	15.56	22.39
-7	48.57	45.76	44.56	38.46	38.19	37.93	38.92	43.49	57.61	36.42	40.87	56.55					43.92	33.88	31.33	30.67	32.22	36.32
-6	56.43	48.59	54.92	47.86	43.72	43.68	47.57	51.3	61.96	42.2	46.09	63.45					49.41	38.02	33.73	38.22	31.67	41.29
-5	56.43	48.59	54.92	47.59	46.73	44.25	47.57	51.21	61.96	46.82	46.52	67.34					51.37	42.15	34.34	38.22	37.22	41.79
-4	57.14	57.06	62.69	52.14	48.24	52.3	52.43	52.79	72.83	56.07	54.78	68.97					54.12	46.28	36.75	41.78	42.22	44.28

## Sheet: CPA corrected
Ob+CBD corrected
25.5075
29.1311
38.2593
50.1857
53.2382
54.8599
57.4469

## Sheet: Ado data
log[Ado]	Lean								Ob								Ob+CBD
-9	0	0	0	4.22	3	9.35	2.5	0	3.73	0	1.16	0					12.43	10.64	12	9.06	9.23	11.42
-8	1.25	7.61	0	16.88	6	11.68	4.5	4.5	2.99	0	1.93	2.22					22.1	11.17	12	16.92	9.23	16.05
-7	3.13	10.15	7.53	24.89	12.54	18.69	10	4.5	10.45	1.71	5.79	9.33					27.07	19.68	16	18.43	15.38	22.53
-6	7.5	12.69	12.9	29.54	16.49	20.56	15	6.43	12.69	8	16.22	13.78					32.6	27.66	21	21.45	16.41	32.72
-5	25	19.8	29.39	42.19	23.3	30.84	28	21.54	23.88	30.29	33.59	24.89					45.03	35.64	26	36.56	21.54	43.52
-4	50	41.12	51.25	54.85	45.88	44.39	46	39.55	42.54	45.14	54.44	45.78					56.63	54.26	41	45.92	29.74	57.72
-3	65.63	53.3	62.01	72.15	65.23	56.54	59	57.88	52.24	51.43	58.69	60.44					67.4	70.21	51	55.59	47.18	69.44

## Sheet: Ado corrected
Ob+CBD corrected
31.9267
34.8126
38.8342
42.9996
50.1794
59.9703
69.5793
